# Supplementary material for: Design and Manufacture of a Low-Cost Microfluidic System for the Synthesis of Giant Liposomes for the Encapsulation of Yeast Homologues: Applications in the Screening of Membrane-Active Peptide Libraries
Source: Micromachines (Basel). 2021 Nov 10;12(11):1377. doi: 10.3390/mi12111377 (PMC8619280; doi:10.3390/mi12111377)
Supplement: Supplementary file 1 [file micromachines-12-01377-s001.zip]

Archive with 5 entries (5 files):
- micromachines-1437355-supplementary.pdf
- ScriptS1.py
- VideoS1.mp4
- VideoS2.mp4
- VideoS3.mp4
